# Supplementary material for: The exopolysaccharide gene cluster Bcam1330–Bcam1341 is involved in Burkholderia cenocepacia biofilm formation, and its expression is regulated by c-di-GMP and Bcam1349
Source: Microbiologyopen. 2012 Dec 25;2(1):105–22. doi: 10.1002/mbo3.61 (PMC3584217; doi:10.1002/mbo3.61)
Supplement: Supplementary file 2 [file mbo30002-0105-SD2.txt]

Fazli et al 2
 
 
 
Figure S1. 
012 – Supp
Mapping of 
lementary m
the 5′ end of
aterial 
 the Bcam13
 
30 and Bcam1331transcript by the 5′RACE me
 
thod.   
